# Supplementary material for: Bilateral back squat strength is increased during a 3-week undulating resistance training program with and without variable resistance in DIII collegiate football players
Source: PeerJ. 2021 Sep 24;9:e12189. doi: 10.7717/peerj.12189 (PMC8475537; doi:10.7717/peerj.12189)
Supplement: Supplemental Information 1 [file peerj-09-12189-s001.xlsx]

## Sheet: Sheet1
1	2	3	4		5		6	7	8	9	10	11	12	13	14	15	16	17		18
Con		Wt (kg) Pre	Wt (kg) Post	Height	Standing Height (in)	Standing Height (cm)	Jump Height (in)	VJ (in) Pre	VJ(cm) Pre	VJ (in) Post	VJ(cm) Post	VJ Gym Pre	VJGym(cm) Pre	VJ Gym Post	VJGym(cm) Post	Power (W) Pre	Power (W) Post	1 RM Pre	1 RM Pre	1 RM Post	1 RM Post		Sess1RepKg	Sess2RepKg	Sess3RepKg	Sess4RepKg	Sess5RepKg	Sess6RepKg	Sess7RepKg	Sess8RepKg	Sess9RepKg	Wk1_VolLoad	Wk2_VolLoad	Wk3_VolLoad	Pre-Season_VolLoad
c	1	83.7	84.8	182	93.5	237.49	119.5	28.5	72.39	26	66.04	0.683	68.3	0.664	66.4	7033	5828	275	124.738	305	138.346		341.328	95.2543	249.476	208.652	102.058	159.891	113.398	57.833	95.2543	686.058	470.602	266.485	1423.14
c	2	84.4	86.4	180	92	233.68	120.5	30	76.2	28.5	72.39	0.633	63.3	0.658	65.8	7837	7708	335	151.953	365	165.561		412.769	115.666	306.175	254.012	125.872	193.911	136.078	70.3068	115.666	834.609	573.794	322.05	1730.45
c	3	97.8	99.5	181.5	90	228.6	112	22	55.88	22	55.88	0.529	52.9	0.623	62.3	5664	8679	305	138.346	315	142.881		381.017	105.46	277.825	231.332	115.666	176.901	124.738	64.6369	105.46	764.303	523.899	294.835	1583.04
c	4	93.2	96.9	182	93.5	237.49	115	19	48.26	21.5	54.61	0.528	52.8	0.601	60.1	4820	6455	295	133.81	350	158.757		365.142	102.058	266.485	222.26	108.862	170.097	120.202	62.3689	102.058	733.685	501.219	284.629	1519.53
c	5	94.7	92.5	187.5	96.5	245.11	126.5	31.5	80.01	30	76.2	0.771	77.1	0.799	79.9	8378	9539	345	156.489	365	165.561		428.644	119.068	311.844	258.547	129.274	200.714	140.614	72.5747	119.068	859.557	588.536	332.256	1780.35
c	6	86.1	87.6	175	89	226.06	114.5	25.5	64.77	25.5	64.77	0.698	69.8	0.636	63.6	6440	7657	365	165.561	385	174.633		452.458	125.872	328.854	276.691	136.078	210.92	149.685	77.1106	125.872	907.184	623.689	352.668	1883.54
c	7	103.9	107.2	189.5	99.5	252.73	125.5	28.5	72.39	26	66.04	0.659	65.9	0.696	69.6	9122	7287	365	165.561	405	183.705		452.458	125.872	328.854	276.691	136.078	210.92	149.685	77.1106	125.872	907.184	623.689	352.668	1883.54
c	8	91.7	91.2	171	89.5	227.33	113	23	58.42	23.5	59.69	0.548	54.8	0.638	63.8	7234	7254	365	165.561	395	179.169		452.458	125.872	328.854	276.691	136.078	210.92	149.685	77.1106	125.872	907.184	623.689	352.668	1883.54
c	9	106.1	103	177	87	220.98	112	24.5	62.23	25	63.5	0.497	49.7	0.634	63.4	9368	6734	415	188.241	430	195.045		515.961	142.881	374.213	312.978	156.489	241.538	170.097	87.3165	142.881	1033.06	711.005	400.295	2144.36
c	10	113	113.3	180	91.5	232.41	116	26.5	67.31	24.5	62.23	0.509	50.9	0.521	52.1	9248	8544	385	174.633	415	188.241		476.272	132.676	351.534	290.299	142.881	221.126	156.489	81.6466	132.676	960.481	654.306	370.811	1985.6
c	11	93.3	94.8	179	90	228.6	111.5	21.5	54.61	21.5	54.61	0.494	49.4	0.565	56.5	5785	7494	325	147.417	345	156.489		404.831	112.264	294.835	244.94	122.47	187.107	133.81	68.0388	112.264	811.93	554.516	314.112	1680.56
c	12	156.4	156.2	186.5	96	243.84	108	14.5	36.83	12	30.48	0.323	32.3	0.285	28.5	6596	8748	315	142.881	325	147.417		388.955	108.862	283.495	235.868	119.068	183.705	129.274	66.9048	108.862	781.312	538.64	305.041	1624.99
c	13	123.4	125.3	187	96	243.84	114.5	21	53.34	18.5	46.99	0.506	50.6	0.46	46	6474	7646	335	151.953	365	165.561		412.769	115.666	306.175	254.012	125.872	193.911	136.078	70.3068	115.666	834.609	573.794	322.05	1730.45
c	14	128	132.2	188	94.5	240.03	114.5	21.5	54.61	20	50.8	0.44	44	0.52	52	6242	6820	315	142.881	360	163.293		388.955	108.862	283.495	235.868	119.068	183.705	129.274	66.9048	108.862	781.312	538.64	305.041	1624.99
c	15	81.3	83.3	179	92	233.68	122.5	33.5	85.09	30.5	77.47	0.687	68.7	0.302	30.2	9025	10115	365	165.561	365	165.561		452.458	125.872	328.854	276.691	136.078	210.92	149.685	77.1106	125.872	907.184	623.689	352.668	1883.54
c	16	106.1	108.3	188.5	94.5	240.03	114	18	45.72	19.5	49.53	0.582	58.2	0.523	52.3	7131	6955	275	124.738	295	133.81		341.328	95.2543	249.476	208.652	102.058	159.891	113.398	57.833	95.2543	686.058	470.602	266.485	1423.14
c	17	106.9	109	189.5	93.5	237.49	118	27	68.58	24.5	62.23	0.627	62.7	0.622	62.2	5321	8383	395	179.169	415	188.241		492.147	136.078	357.204	299.371	146.283	227.93	161.025	82.7805	136.078	985.429	673.584	379.883	2038.9
c	18	103.2	109.7	182.5	92.5	234.95	113	21	53.34	20.5	52.07	0.399	39.9	0.457	45.7	4591	7993	335	151.953	375	170.097		412.769	115.666	306.175	254.012	125.872	193.911	136.078	70.3068	115.666	834.609	573.794	322.05	1730.45
c	19	102.1	101.6	179	91.5	232.41	116.5	24	60.96	25	63.5	0.487	48.7	0.539	53.9	11288	9424	405	183.705	425	192.777		500.085	139.48	368.543	303.907	153.087	234.734	165.561	85.0485	139.48	1008.11	691.728	390.089	2089.93
c	20	100.4	99.6	182	92.5	234.95	118.5	24.5	62.23	26	66.04	0.586	58.6	0.653	65.3	6338	6849	375	170.097	395	179.169		468.334	129.274	340.194	281.227	139.48	217.724	154.221	79.3786	129.274	937.801	638.431	362.874	1939.11
e	22	83.2	82.1	176	90.5	229.87	117.5	27.5	69.85	27	68.58	0.609	60.9	0.754	75.4	4817	8446	405	183.705	415	188.241		500.085	139.48	368.543	303.907	153.087	234.734	165.561	85.0485	139.48	1008.11	691.728	390.089	2089.93
e	23	70.7	71.3	173	86.5	219.71	115	27	68.58	28.5	72.39	0.653	65.3	0.685	68.5	5706	6201	225	102.058	275	124.738		277.825	78.2446	204.116	167.829	85.0485	129.274	92.9864	47.6272	78.2446	560.186	382.151	218.858	1161.2
e	24	105.7	107.9	189	94.5	240.03	119	22.5	57.15	24.5	62.23	0.528	52.8	0.584	58.4	8606	10175	285	129.274	320	145.149		349.266	98.6563	260.815	213.188	105.46	163.293	115.666	60.1009	98.6563	708.737	481.941	274.423	1465.1
e	25	87.4	87.9	187	94	238.76	120	20.5	52.07	26	66.04	0.569	56.9	0.642	64.2	7228	8035	315	142.881	325	147.417		388.955	108.862	283.495	235.868	119.068	183.705	129.274	66.9048	108.862	781.312	538.64	305.041	1624.99
e	26	73.9	74.1	170	86.5	219.71	111.5	27.5	69.85	25	63.5	0.566	56.6	0.587	58.7	5410	6799	275	124.738	315	142.881		341.328	95.2543	249.476	208.652	102.058	159.891	113.398	57.833	95.2543	686.058	470.602	266.485	1423.14
e	27	74.9	74.3	168.5	84.5	214.63	111	26.5	67.31	26.5	67.31	0.524	52.4	0.619	61.9	10462	6507	335	151.953	365	165.561		412.769	115.666	306.175	254.012	125.872	193.911	136.078	70.3068	115.666	834.609	573.794	322.05	1730.45
e	28	83.5	83.3	180	90.5	229.87	115	21	53.34	24.5	62.23	0.567	56.7	0.631	63.1	6143	5218	285	129.274	285	129.274		349.266	98.6563	260.815	213.188	105.46	163.293	115.666	60.1009	98.6563	708.737	481.941	274.423	1465.1
e	29	112.4	113.8	176	88.5	224.79	110	21	53.34	21.5	54.61	0.432	43.2	0.545	54.5	9830	7759	385	174.633	405	183.705		476.272	132.676	351.534	290.299	142.881	221.126	156.489	81.6466	132.676	960.481	654.306	370.811	1985.6
e	30	69.3	70	165.5	82.5	209.55	112	33	83.82	29.5	74.93	0.677	67.7	0.689	68.9	5599	6577	385	174.633	405	183.705		476.272	132.676	351.534	290.299	142.881	221.126	156.489	81.6466	132.676	960.481	654.306	370.811	1985.6
e	31	96.6	98.3	180	93	236.22	115.5	22.5	57.15	22.5	57.15	0.52	52	0.582	58.2	4972	7134	365	165.561	405	183.705		452.458	125.872	328.854	276.691	136.078	210.92	149.685	77.1106	125.872	907.184	623.689	352.668	1883.54
e	32	105.9	105.6	195	101.5	257.81	117	15.5	39.37	15.5	39.37	0.457	45.7	0.482	48.2	4772	7040	245	111.13	265	120.202		301.639	85.0485	221.126	185.973	91.8524	142.881	99.7902	52.1631	85.0485	607.813	420.707	237.002	1265.52
e	33	157.9	158.9	174.5	88	223.52	104.5	17	43.18	16.5	41.91	0.333	33.3	0.351	35.1	5866	10090	425	192.777	465	210.92		523.899	146.283	385.553	322.05	159.891	244.94	174.633	89.5844	146.283	1055.74	726.881	410.501	2193.12
e	34	109.6	112.5	181	88	223.52	111.5	23	58.42	23.5	59.69	0.392	39.2	0.474	47.4	7982	7147	395	179.169	385	174.633		492.147	136.078	357.204	299.371	146.283	227.93	161.025	82.7805	136.078	985.429	673.584	379.883	2038.9
e	35	118.1	120.8	186	93	236.22	112	20	50.8	19	48.26	0.497	49.7	0.436	43.6	8174	7538	395	179.169	425	192.777		492.147	136.078	357.204	299.371	146.283	227.93	161.025	82.7805	136.078	985.429	673.584	379.883	2038.9
e	36	120.4	121.1	191	97	246.38	116.5	20.5	52.07	19.5	49.53	0.491	49.1	0.534	53.4	6463	10844	345	156.489	350	158.757		428.644	119.068	311.844	258.547	129.274	200.714	140.614	72.5747	119.068	859.557	588.536	332.256	1780.35
e	37	172.4	174.4	187	95.5	242.57	112.5	17	43.18	17	43.18	0.482	48.2	0.456	45.6	11011	11352	500	226.796	565	256.279		619.153	170.097	453.592	376.481	187.107	289.165	204.116	105.46	170.097	1242.84	852.753	479.674	2575.27
e	38	98.8	95.7	188	99	251.46	124	24	60.96	25	63.5	0.607	60.7	0.388	38.8	5496	1771	310	140.614	365	165.561		381.017	105.46	283.495	231.332	115.666	180.303	127.006	65.7708	105.46	769.972	527.301	298.237	1595.51
e	39	86.5	87.6	185		0		25	63.5	25.5	64.77	0.606	60.6	0.459	45.9	6782	7816	225	102.058	295	133.81		277.825	78.2446	204.116	167.829	85.0485	129.274	92.9864	47.6272	78.2446	560.186	382.151	218.858	1161.2
e	40	82.5	84.6	178.5	90.5	229.87	114	24	60.96	23.5	59.69	0.594	59.4	0.644	64.4	6454	6448	275	124.738	315	142.881		341.328	95.2543	249.476	208.652	102.058	159.891	113.398	57.833	95.2543	686.058	470.602	266.485	1423.14
e	41	95.9	96.4	182		0		28.5	72.39	26.5	67.31	0.607	60.7	0.51	51	9031.7	8449.3	335	151.953	365	165.561		412.769	115.666	306.175	254.012	125.872	193.911	136.078	70.3068	115.666	834.609	573.794	322.05	1730.45
	1	102.785	104.12	182.325	92.75	235.585			61.6585		59.7535		55.93		56.98	7196.75	7805.6		156.262		167.716		427.057	118.898	312.128	260.135	128.934	199.524	140.954	72.6314	118.898	858.083	588.592	332.483	1779.16
		17.6566	17.7698	5.10231	2.95359	7.50211			12.0305		10.9053		11.083		12.51	1746.45	1117.86		18.4676		17.8803		50.703	13.8507	36.767	30.5973	15.2898	23.3949	16.5237	8.55325	13.8507	101.269	69.2236	38.9163	209.376
	2	100.28	101.03	180.65	91.3056	208.724			58.8645		59.309		53.555		55.26	7040.24	7567.31		152.18		165.788		414.753	115.666	304.757	252.878	125.361	193.911	137.098	70.7604	115.666	835.176	572.15	323.524	1730.85
		27.1384	27.6516	7.95563	5.0763	72.4167			11.0967		10.1608		8.76953		10.7468	1920.47	2123.39		32.733		32.8321		89.9127	24.3823	65.4499	54.8448	26.9292	41.6212	29.2621	15.131	24.3823	179.709	123.364	68.7632	371.815
																			154.221		166.752
																			26.1315		26.1609
C = control group; E = Experimental group
Wt= Body weight
VJ = vertical jump vertec measure
VJ Gym = vertical jump gymaware measure
W = watts power output during VJ
BS = back squat 1 rep max pre and post
